# Supplementary material for: Suppressing Non-Stationary Motion Artefacts in Mobile EEG Using Generalized Eigenvalue Decomposition
Source: Sensors (Basel). 2026 Apr 16;26(8):2440. doi: 10.3390/s26082440 (PMC13119521; doi:10.3390/s26082440)
Supplement: Supplementary file 1 [file sensors-26-02440-s001.zip]

Archive with 1 entries (1 files):
- sensors-4215682-supplementary.pdf
